# Supplementary material for: Bayesian optimization for seed germination
Source: Plant Methods. 2019 Apr 29;15:43. doi: 10.1186/s13007-019-0422-z (PMC6487520; doi:10.1186/s13007-019-0422-z)
Supplement: Supplementary file 1 — Additional file 1. Radish seeds experiment data. The complete list of 11 explored vectors of parameters and target function values obtained during 12 trials of the second experiment with radish seeds. [file 13007_2019_422_MOESM1_ESM.csv]

Vector	Trial	T0, °C	T12, °C	T24, °C	T36, °C	W, ml	Not germinated	Germinated	Well-germinated	Target
1	1	23	23	23	23	6	7	7	82	1,781
1	1	23	23	23	23	6	3	14	79	1,792
1	1	23	23	23	23	6	5	12	79	1,771
1	1	23	23	23	23	6	6	12	78	1,750
1	1	23	23	23	23	6	6	8	82	1,792
1	1	23	23	23	23	6	9	9	78	1,719
2	2	22	22	22	22	6	3	23	70	1,698
2	2	22	22	22	22	6	3	23	70	1,698
2	2	22	22	22	22	6	4	25	67	1,656
2	2	22	22	22	22	6	1	28	67	1,688
2	2	22	22	22	22	6	3	24	69	1,688
2	2	22	22	22	22	6	3	12	81	1,813
3	3	24	24	24	24	6	2	11	83	1,844
3	3	24	24	24	24	6	4	10	82	1,813
3	3	24	24	24	24	6	3	9	84	1,844
3	3	24	24	24	24	6	2	11	83	1,844
3	3	24	24	24	24	6	2	15	79	1,802
3	3	24	24	24	24	6	1	11	84	1,865
4	4	21	21	21	21	6	4	45	47	1,448
4	4	21	21	21	21	6	0	45	51	1,531
4	4	21	21	21	21	6	3	55	38	1,365
4	4	21	21	21	21	6	5	46	45	1,417
4	4	21	21	21	21	6	2	48	46	1,458
4	4	21	21	21	21	6	2	60	34	1,333
5	5	23.9	23.9	27.1	23.9	6	4	9	83	1,823
5	5	23.9	23.9	27.1	23.9	6	1	15	80	1,823
5	5	23.9	23.9	27.1	23.9	6	1	10	85	1,875
5	5	23.9	23.9	27.1	23.9	6	4	19	73	1,719
5	5	23.9	23.9	27.1	23.9	6	2	13	81	1,823
5	5	23.9	23.9	27.1	23.9	6	1	13	82	1,844
6	6	21.7	27.7	25.2	21.7	6	3	13	80	1,802
6	6	21.7	27.7	25.2	21.7	6	3	14	79	1,792
6	6	21.7	27.7	25.2	21.7	6	1	9	86	1,885
6	6	21.7	27.7	25.2	21.7	6	3	19	74	1,740
6	6	21.7	27.7	25.2	21.7	6	3	13	80	1,802
6	6	21.7	27.7	25.2	21.7	6	3	13	80	1,802
7	7	19.7	25	25.1	26.5	6	1	12	83	1,854
7	7	19.7	25	25.1	26.5	6	4	14	78	1,771
7	7	19.7	25	25.1	26.5	6	2	12	82	1,833
7	7	19.7	25	25.1	26.5	6	2	15	79	1,802
7	7	19.7	25	25.1	26.5	6	3	18	75	1,750
7	7	19.7	25	25.1	26.5	6	6	11	79	1,760
8	8	21.7	24.8	25.3	23.6	6	1	5	90	1,927
8	8	21.7	24.8	25.3	23.6	6	2	21	73	1,740
8	8	21.7	24.8	25.3	23.6	6	1	11	84	1,865
8	8	21.7	24.8	25.3	23.6	6	2	14	80	1,813
8	8	21.7	24.8	25.3	23.6	6	0	18	78	1,813
8	8	21.7	24.8	25.3	23.6	6	1	17	78	1,802
9	9	23	27.7	22.3	25.6	6	0	8	88	1,917
9	9	23	27.7	22.3	25.6	6	0	10	86	1,896
9	9	23	27.7	22.3	25.6	6	0	8	88	1,917
9	9	23	27.7	22.3	25.6	6	1	7	88	1,906
9	9	23	27.7	22.3	25.6	6	1	8	87	1,896
9	9	23	27.7	22.3	25.6	6	0	8	88	1,917
9	12	23	27.7	22.3	25.6	6	2	4	90	1,917
9	12	23	27.7	22.3	25.6	6	0	9	87	1,906
9	12	23	27.7	22.3	25.6	6	2	8	86	1,875
9	12	23	27.7	22.3	25.6	6	3	7	86	1,865
9	12	23	27.7	22.3	25.6	6	2	9	85	1,865
9	12	23	27.7	22.3	25.6	6	0	4	92	1,958
10	10	23.3	26.9	23	25.3	6	0	9	87	1,906
10	10	23.3	26.9	23	25.3	6	2	10	84	1,854
10	10	23.3	26.9	23	25.3	6	4	6	86	1,854
10	10	23.3	26.9	23	25.3	6	1	11	84	1,865
10	10	23.3	26.9	23	25.3	6	1	6	89	1,917
10	10	23.3	26.9	23	25.3	6	5	9	82	1,802
11	11	20.7	33.2	20.7	25.8	6	1	7	88	1,906
11	11	20.7	33.2	20.7	25.8	6	0	8	88	1,917
11	11	20.7	33.2	20.7	25.8	6	3	7	86	1,865
11	11	20.7	33.2	20.7	25.8	6	4	5	87	1,865
11	11	20.7	33.2	20.7	25.8	6	1	9	86	1,885
11	11	20.7	33.2	20.7	25.8	6	2	12	82	1,833
